# Supplementary material for: Heavy metal accumulation potential in pomegranate fruits and leaves grown in roadside orchards
Source: PeerJ. 2020 Apr 14;8:e8990. doi: 10.7717/peerj.8990 (PMC7164423; doi:10.7717/peerj.8990)
Supplement: Supplemental Information 1 [file peerj-08-8990-s001.xlsx]

## Sheet: Pirinçli and Kapılı Fruit
Village	Orchard	Distance	Repetation	Co	Ni	Cd	Pb	Cr
Pirinçli	Roadside	0m	1	0.314402	1.1386	0.101082	0.368931	0.950812
Pirinçli	Roadside	0m	2	0.242491	1.10366	0.0973404	0.350522	1.18822
Pirinçli	Roadside	0m	3	0.156534	1.23625	0.108289	0.331551	1.02373
Pirinçli	Roadside	50m	1	0.171873	1.3778	0.0954702	0.470416	0.618811
Pirinçli	Roadside	50m	2	0.205602	1.27335	0.0798515	0.405616	0.628996
Pirinçli	Roadside	50m	3	0.209221	1.20317	0.0855153	0.470262	0.571379
Pirinçli	Roadside	100m	1	0.0833839	1.71757	0.412819	0.108927	0.776799
Pirinçli	Roadside	100m	2	0.0784374	1.51117	0.0362905	0.589885	0.889212
Pirinçli	Roadside	100m	3	0.0859462	1.44729	0.0889251	0.278507	0.721539
Pirinçli	Control	0m	1	0.174418	1.36026	0.104539	0.37025	0.935099
Pirinçli	Control	0m	2	0.258621	1.56122	0.107014	0.621067	1.20863
Pirinçli	Control	0m	3	0.180412	1.07921	0.0270591	0.321296	0.88059
Pirinçli	Control	50m	1	0.129	0.932	0.0395843	0.146139	0.617672
Pirinçli	Control	50m	2	0.110116	0.972	0.0392534	0.336515	0.580094
Pirinçli	Control	50m	3	0.0747781	0.90885	0.0263128	0.272017	0.672091
Pirinçli	Control	100m	1	0.124	1.18253	0.0792137	0.292948	0.995128
Pirinçli	Control	100m	2	0.116678	0.886231	0.0468902	0.440617	1.01038
Pirinçli	Control	100m	3	0.0909393	0.82973	0.0417291	0.252991	0.605181
Kapılı	Roadside	0m	1	0.047646	0.869	0.0184929	0.117669	0.595973
Kapılı	Roadside	0m	2	0.22543	1.06356	0.106433	0.490161	0.773729
Kapılı	Roadside	0m	3	0.137051	1.19228	0.0807804	0.221908	0.914842
Kapılı	Roadside	50m	1	0.134	1.21402	0.104813	0.628081	1.39195
Kapılı	Roadside	50m	2	0.0679202	1.07622	0.0447228	0.261155	0.70909
Kapılı	Roadside	50m	3	0.1	0.991764	0.076822	0.671442	0.694915
Kapılı	Roadside	100m	1	0.086822	1.27507	0.0506013	0.325866	0.78992
Kapılı	Roadside	100m	2	0.0575616	0.973961	0.0107768	0.117117	0.684853
Kapılı	Roadside	100m	3	0.110386	1.12059	0.0491118	0.327413	0.821145
Kapılı	Control	0m	1	0.238813	1.48266	0.0582461	0.585186	0.791931
Kapılı	Control	0m	2	0.160531	0.994419	0.0678066	0.358817	0.676334
Kapılı	Control	0m	3	0.0664522	1.1891	0.0272635	0.138246	0.697244
Kapılı	Control	50m	1	0.302085	1.7113	0.121446	0.782611	0.895153
Kapılı	Control	50m	2	0.0741646	1.01863	0.0950348	0.747745	0.682192
Kapılı	Control	50m	3	0.0604988	1.47986	0.0361465	0.158508	0.859617
Kapılı	Control	100m	1	0.105131	1.31685	0.0315313	0.383232	0.94275
Kapılı	Control	100m	2	0.189141	1.35951	0.0465076	0.410959	0.897139
Kapılı	Control	100m	3	0.0848093	1.09574	0.0348188	0.230344	0.668641

## Sheet: Pirinçli and Kapılı Leaf
Village	Orchard	Distance	Repetation	Co	Ni	Cd	Pb	Cr
Pirinçli	Roadside	0m	1	0.174992	1.85785	0.0480986	0.347446	1.17934
Pirinçli	Roadside	0m	2	0.169859	2.37875	0.0417773	0.599522	1.8752
Pirinçli	Roadside	0m	3	0.336231	2.36551	0.0636608	0.658517	1.27911
Pirinçli	Roadside	50m	1	0.169179	2.67079	0.0546506	0.605926	2.70551
Pirinçli	Roadside	50m	2	0.204223	2.5984	0.163709	0.583729	1.24091
Pirinçli	Roadside	50m	3	0.200974	2.47576	0.0744654	0.481988	1.34348
Pirinçli	Roadside	100m	1	0.193882	3.31942	0.121464	0.824997	2.13624
Pirinçli	Roadside	100m	2	0.223693	3.79243	0.0609546	0.743203	2.1381
Pirinçli	Roadside	100m	3	0.257928	3.52871	0.0728554	0.679733	1.77774
Pirinçli	Control	0m	1	0.223642	2.60199	0.29	1.02496	1.9115
Pirinçli	Control	0m	2	0.191027	2.39243	0.14954	0.630021	2.47581
Pirinçli	Control	0m	3	0.187295	1.8337	0.106415	0.603234	1.08195
Pirinçli	Control	50m	1	0.177265	2.42826	0.139	0.533566	2.4787
Pirinçli	Control	50m	2	0.186235	2.38371	0.118192	0.98348	2.78257
Pirinçli	Control	50m	3	0.169705	1.98341	0.0935522	0.878543	1.99365
Pirinçli	Control	100m	1	0.166748	3.17601	0.0718469	0.558803	1.31409
Pirinçli	Control	100m	2	0.262366	2.49868	0.455796	3.02846	11.1609
Pirinçli	Control	100m	3	0.206714	1.83976	0.120577	0.884955	1.38916
Kapılı	Roadside	0m	1	0.245763	2.15503	0.139402	0.568548	1.39812
Kapılı	Roadside	0m	2	0.225196	2.44841	0.0654258	0.508269	1.49527
Kapılı	Roadside	0m	3	0.179152	1.87479	0.040674	0.661	1.61466
Kapılı	Roadside	50m	1	0.282779	2.76378	0.068316	0.647527	1.65081
Kapılı	Roadside	50m	2	0.192172	2.05965	0.0502746	0.544762	1.6895
Kapılı	Roadside	50m	3	0.176394	2.05993	0.0569402	0.661988	1.21417
Kapılı	Roadside	100m	1	0.237366	2.70722	0.175045	0.8	1.51649
Kapılı	Roadside	100m	2	0.213157	2.36571	0.0785364	0.677518	1.57937
Kapılı	Roadside	100m	3	0.189112	2.45878	0.0883912	0.551268	1.36999
Kapılı	Control	0m	1	0.179352	2.35174	0.0668546	0.543392	2.40197
Kapılı	Control	0m	2	0.237447	2.00466	0.21177	0.577	3.12598
Kapılı	Control	0m	3	0.161121	2.39433	0.0538472	0.525941	1.56896
Kapılı	Control	50m	1	0.239495	2.1256	0.0797832	0.550312	1.57019
Kapılı	Control	50m	2	0.24351	3.03142	0.0859884	0.566	1.69461
Kapılı	Control	50m	3	0.2014	2.70055	0.15867	0.570708	2.07864
Kapılı	Control	100m	1	0.224538	2.5847	0.255236	2.13925	6.48574
Kapılı	Control	100m	2	0.269269	2.38159	0.2313	1.7961	2.43801
Kapılı	Control	100m	3	0.208707	2.29675	0.0728685	0.537965	3.08964
